# Supplementary material for: Metabolite Genome-Wide Association in Hispanics with Obesity Reveals Genetic Risk and Interactions with Dietary Factors for Type 2 Diabetes
Source: Metabolites. 2025 Oct 28;15(11):697. doi: 10.3390/metabo15110697 (PMC12654851; doi:10.3390/metabo15110697)
Supplement: Supplementary file 1 [file metabolites-15-00697-s001.zip]

Archive with 2 entries (2 files):
- Supplemental materials 1.pdf
- Supplemental materials 2.xlsx
