# Supplementary material for: Metabolite Genome-Wide Association in Hispanics with Obesity Reveals Genetic Risk and Interactions with Dietary Factors for Type 2 Diabetes
Source: Metabolites. 2025 Oct 28;15(11):697. doi: 10.3390/metabo15110697 (PMC12654851; doi:10.3390/metabo15110697)
Supplement: Supplementary file 1 [file metabolites-15-00697-s001.zip › Supplemental materials 2.xlsx]

## Sheet: Table S1
Supplemental Table 1. Interaction between mQTLs and food intake on type 2 diabetes (n=1300)
CompID	Metabolite	SNP	Associated Gene	SNP Beta	SNP Beta SE	Minor/Major	MAF#	Food_group	Food Beta	Food Beta SE	Interaction Beta	Interaction Beta SE	Interaction P-Value
57	glutamate	rs77488629	SLC47A1	-0.555101	0.202799	T/C	0.0131072	Vegetables	-6.76468e-05	0.00019258	0.00327155	0.00106003	0.00207005
57	glutamate	rs77488629	SLC47A1	-0.116996	0.094195	T/C	0.0131072	Candy/sugar/choc	-0.00126804	0.000169568	0.00148987	0.000445801	0.000855598
57	glutamate	rs77488629	SLC47A1	-0.109036	0.10293	T/C	0.0131072	Salty Snacks	0.0665864	0.0340992	0.441373	0.203841	0.0305492
57	glutamate	rs77488629	SLC47A1	-0.152412	0.0986157	T/C	0.0131072	Dairy desserts	-0.285523	0.0589326	0.78708	0.220132	0.000362518
1121	margarate (17:0)	rs113584803	TRAM2	-0.150497	0.10788	G/A	0.0202808	Tea/Coffee	-4.32183e-07	2.9282e-05	0.000604176	0.000207904	0.00372302
1121	margarate (17:0)	rs17322413	ZNF815P	-0.0737457	0.058958	T/C	0.038165	Candy/sugar/choc	-0.00128988	0.000171462	0.0014601	0.000414342	0.000440143
1121	margarate (17:0)	rs78025455	ID3	0.288481	0.0835421	A/G	0.0181048	Whole wheat bread/Whole grains	0.0833318	0.0410013	-0.601179	0.176339	0.000671611
19263	1-palmitoyl-2-oleoyl-GPE (16:0/18:1)	rs10998764	TACR2	0.479121	0.16869	A/G	0.0115385	Rice	0.000193822	0.000150652	-0.00298712	0.00108267	0.00587926
19263	1-palmitoyl-2-oleoyl-GPE (16:0/18:1)	rs111410641	MLLT3	0.0620902	0.0488569	T/C	0.0562837	servings_SSB	-0.000151082	0.000175702	-0.00349429	0.00125051	0.00527868
19263	1-palmitoyl-2-oleoyl-GPE (16:0/18:1)	rs80051407	CDH8	-0.0413476	0.0840454	G/T	0.0142747	servings_SSB	-0.000557721	0.000215359	0.000968836	0.000360255	0.00725257
19263	1-palmitoyl-2-oleoyl-GPE (16:0/18:1)	rs10998764	TACR2	0.464595	0.167336	A/G	0.0115385	Rice	0.0397746	0.0324676	-0.68591	0.25527	0.0073026
19263	1-palmitoyl-2-oleoyl-GPE (16:0/18:1)	rs116694568	TRAF5	-0.182469	0.0975474	G/A	0.0157692	Salty Snacks	0.0648616	0.0339732	0.638046	0.228995	0.00540973
19263	1-palmitoyl-2-oleoyl-GPE (16:0/18:1)	rs111410641	MLLT3	0.122637	0.0580429	T/C	0.0562837	Other fruit and juice (non-citrus)	-0.00140878	0.0177954	-0.130995	0.0474257	0.00582442
33972	10-nonadecenoate (19:1n9)	rs73290946	TMEM106B	-0.179915	0.0945549	G/A	0.0242308	Misc/Condiments	0.000306287	0.000147672	0.00484987	0.00143206	0.000728853
33972	10-nonadecenoate (19:1n9)	rs112553117	TMEM132C	-0.143675	0.0727961	T/C	0.021555	Dairy desserts	-0.273502	0.0588818	0.63045	0.222258	0.00463157
33972	10-nonadecenoate (19:1n9)	rs112553117	TMEM132C	-0.187379	0.0875959	T/C	0.021555	Other fruit and juice (non-citrus)	-0.0280298	0.017475	0.15249	0.0604371	0.0117518
38754	gamma-carboxyglutamate	rs116596264	SCN2B	0.838808	0.269532	C/T	0.0111796	Misc/Condiments	0.0513247	0.00619517	-0.147032	0.0506735	0.00377636
42449	1-palmitoyl-2-linoleoyl-GPE (16:0/18:2)	rs174548	FADS1	-0.0450894	0.030166	G/C	0.400542	servings_SSB	-0.000968357	0.000379313	0.00094486	0.000421166	0.0250379
42449	1-palmitoyl-2-linoleoyl-GPE (16:0/18:2)	rs174570	FADS2	-0.153659	0.0591951	T/C	0.243462	Misc/Condiments	0.0393889	0.00759384	0.027052	0.0121521	0.0261781
42449	1-palmitoyl-2-linoleoyl-GPE (16:0/18:2)	rs174549	FADS1	-0.0530783	0.0229256	A/G	0.331794	servings_SSB	-0.0929334	0.0263012	0.0658663	0.0223305	0.0032392
42449	1-palmitoyl-2-linoleoyl-GPE (16:0/18:2)	rs174548	FADS1	-0.057207	0.0228192	G/C	0.400542	servings_SSB	-0.107191	0.0302022	0.0702214	0.0239841	0.00347338
42449	1-palmitoyl-2-linoleoyl-GPE (16:0/18:2)	rs174555	FADS1	-0.053053	0.0229216	C/T	0.333076	servings_SSB	-0.0921269	0.0263101	0.0648883	0.0223104	0.00369483
42449	1-palmitoyl-2-linoleoyl-GPE (16:0/18:2)	rs174533	MYRF	-0.0619888	0.02263	A/G	0.351737	servings_SSB	-0.0928025	0.0265575	0.0648704	0.0223043	0.0036949
42449	1-palmitoyl-2-linoleoyl-GPE (16:0/18:2)	rs102274	TMEM258	-0.0612244	0.0226767	C/T	0.352623	servings_SSB	-0.0913716	0.0265678	0.0632559	0.0223143	0.00465752
42449	1-palmitoyl-2-linoleoyl-GPE (16:0/18:2)	rs174546	FADS1	-0.0596236	0.022672	T/C	0.350385	servings_SSB	-0.090269	0.0265658	0.0620544	0.0223499	0.00557439
42449	1-palmitoyl-2-linoleoyl-GPE (16:0/18:2)	rs174550	FADS1	-0.0596236	0.022672	C/T	0.350385	servings_SSB	-0.090269	0.0265658	0.0620544	0.0223499	0.00557439
42449	1-palmitoyl-2-linoleoyl-GPE (16:0/18:2)	rs174547	FADS1	-0.0571208	0.022663	C/T	0.351424	servings_SSB	-0.0899987	0.0265786	0.0616101	0.0223567	0.00593792
42449	1-palmitoyl-2-linoleoyl-GPE (16:0/18:2)	rs174566	FADS2	-0.0541782	0.0226494	G/A	0.429453	servings_SSB	-0.100007	0.0307775	0.0618989	0.0241711	0.0105542
Bold P-values are significant (P=<0.0023) after correction test.
#MAF=Minor allele frequeancy

## Sheet: Table S2
Supplemental Table 2. Interaction between mQTLs and food intake on diabetes-related traits in participants not taking anti-diabetes medication (n=877)
Trait	Marker	Gene	Mi/Ma	MAF	Chr	Position	Food	Diet Beta	Diet Beta SE	SNP Beta	SNP Beta SE	Interaction Beta	Interaction Beta SE	Interaction P-Value
fasting glucose	rs111410641	MLLT3	T/C	0.0524611	9	20368408	servings_SSB	0.0182551	0.0041817	0.00339333	0.0138306	-0.0178144	0.0178286	0.318014
fasting glucose	rs174533	MYRF	A/G	0.351562	11	61549025	servings_SSB	-0.00636189	0.00599571	-0.0154398	0.00565689	0.0257257	0.00479992	1.10657e-07
fasting glucose	rs174537	MYRF	T/G	0.352523	11	61552680	servings_SSB	-0.00637329	0.00599515	-0.0152426	0.00566498	0.0257538	0.00480247	1.08899e-07
fasting glucose	rs102274	TMEM258	C/T	0.352406	11	61557826	servings_SSB	-0.00625375	0.00599819	-0.0149447	0.00569102	0.0256116	0.00480444	1.2897e-07
fasting glucose	rs174546	FADS1	T/C	0.350582	11	61569830	servings_SSB	-0.00616277	0.00599483	-0.0145323	0.00567615	0.0255294	0.00480301	1.4003e-07
fasting glucose	rs174547	FADS1	C/T	0.351036	11	61570783	servings_SSB	-0.00616277	0.00599483	-0.0145323	0.00567615	0.0255294	0.00480301	1.4003e-07
fasting glucose	rs174548	FADS1	G/C	0.402344	11	61571348	servings_SSB	-0.0128199	0.00709532	-0.0159033	0.00580178	0.0278304	0.00537077	2.81717e-07
fasting glucose	rs174549	FADS1	A/G	0.331606	11	61571382	servings_SSB	-0.00574471	0.00593461	-0.0121133	0.00579112	0.0254761	0.00479463	1.41391e-07
fasting glucose	rs174550	FADS1	C/T	0.350582	11	61571478	servings_SSB	-0.00616277	0.00599483	-0.0145323	0.00567615	0.0255294	0.00480301	1.4003e-07
fasting glucose	rs174550	FADS1	C/T	0.350582	11	61571478	servings_SSB	-0.00616277	0.00599483	-0.0145323	0.00567615	0.0255294	0.00480301	1.4003e-07
fasting glucose	rs174555	FADS1	C/T	0.332471	11	61579760	servings_SSB	-0.00563998	0.00593838	-0.0122804	0.00578469	0.0253137	0.004791	1.65562e-07
fasting glucose	rs174570	FADS2	T/C	0.245149	11	61597212	servings_SSB	-7.62748e-05	0.00525831	-0.0134212	0.00606934	0.0234762	0.00452998	2.80867e-07
fating glucose	rs111410641	MLLT3	T/C	0.0525641	9	20368408	Total carbohydrate	8.97321e-05	8.0416e-05	-0.0199695	0.14223	-0.000151098	0.000439231	0.730936
fating glucose	rs174533	MYRF	A/G	0.349871	11	61549025	Total carbohydrate	4.56911e-05	8.17094e-05	-0.0491788	0.0240663	0.000184518	7.85e-05	0.0189974
fating glucose	rs174537	MYRF	T/G	0.350832	11	61552680	Total carbohydrate	4.18711e-05	8.14977e-05	-0.0559839	0.0242827	0.000213388	8.0447e-05	0.00815374
fating glucose	rs102274	TMEM258	C/T	0.350708	11	61557826	Total carbohydrate	4.39613e-05	8.14973e-05	-0.0539549	0.0248266	0.000207257	8.16288e-05	0.0113121
fating glucose	rs174546	FADS1	T/C	0.348912	11	61569830	Total carbohydrate	4.19185e-05	8.15151e-05	-0.0557703	0.0244396	0.000212844	8.07251e-05	0.00854143
fating glucose	rs174547	FADS1	C/T	0.349359	11	61570783	Total carbohydrate	4.19185e-05	8.15151e-05	-0.0557703	0.0244396	0.000212844	8.07251e-05	0.00854143
fating glucose	rs174548	FADS1	G/C	0.400773	11	61571348	Total carbohydrate	2.56206e-05	8.14536e-05	-0.0669759	0.0227187	0.000255005	7.47178e-05	0.000676326
fating glucose	rs174549	FADS1	A/G	0.329487	11	61571382	Total carbohydrate	4.19161e-05	8.10915e-05	-0.0593169	0.0254633	0.000242729	8.35005e-05	0.00375489
fating glucose	rs174550	FADS1	C/T	0.348912	11	61571478	Total carbohydrate	4.19185e-05	8.15151e-05	-0.0557703	0.0244396	0.000212844	8.07251e-05	0.00854143
fating glucose	rs174550	FADS1	C/T	0.348912	11	61571478	Total carbohydrate	4.19185e-05	8.15151e-05	-0.0557703	0.0244396	0.000212844	8.07251e-05	0.00854143
fating glucose	rs174555	FADS1	C/T	0.330346	11	61579760	Total carbohydrate	4.10934e-05	8.11963e-05	-0.0587143	0.0254542	0.000237931	8.32113e-05	0.00435965
fating glucose	rs174570	FADS2	T/C	0.244558	11	61597212	Total carbohydrate	4.44576e-05	8.04796e-05	-0.0837073	0.0313381	0.000342427	0.000103295	0.00095917
HOMA-IR	rs111410641	MLLT3	T/C	0.0525974	9	20368408	servings_SSB	0.948117	0.230609	0.48177	0.762799	-1.30038	0.983181	0.186359
HOMA-IR	rs174533	MYRF	A/G	0.349869	11	61549025	servings_SSB	-0.111334	0.332933	-1.02309	0.315491	1.08416	0.266566	5.25678e-05
HOMA-IR	rs174537	MYRF	T/G	0.350843	11	61552680	servings_SSB	-0.104399	0.332991	-1.00247	0.315973	1.07748	0.266779	5.91725e-05
HOMA-IR	rs102274	TMEM258	C/T	0.350717	11	61557826	servings_SSB	-0.109828	0.333001	-1.03273	0.317332	1.08304	0.266763	5.41774e-05
HOMA-IR	rs174546	FADS1	T/C	0.348898	11	61569830	servings_SSB	-0.101026	0.332929	-0.982517	0.316569	1.0738	0.266774	6.26583e-05
HOMA-IR	rs174547	FADS1	C/T	0.349351	11	61570783	servings_SSB	-0.101026	0.332929	-0.982517	0.316569	1.0738	0.266774	6.26583e-05
HOMA-IR	rs174548	FADS1	G/C	0.402089	11	61571348	servings_SSB	-0.48748	0.393266	-1.06556	0.321558	1.26701	0.297673	2.33771e-05
HOMA-IR	rs174549	FADS1	A/G	0.331169	11	61571382	servings_SSB	-0.11296	0.329599	-0.885046	0.321688	1.10162	0.266278	3.9104e-05
HOMA-IR	rs174550	FADS1	C/T	0.348898	11	61571478	servings_SSB	-0.101026	0.332929	-0.982517	0.316569	1.0738	0.266774	6.26583e-05
HOMA-IR	rs174550	FADS1	C/T	0.348898	11	61571478	servings_SSB	-0.101026	0.332929	-0.982517	0.316569	1.0738	0.266774	6.26583e-05
HOMA-IR	rs174555	FADS1	C/T	0.332036	11	61579760	servings_SSB	-0.103242	0.329793	-0.89419	0.321318	1.08969	0.266064	4.66301e-05
HOMA-IR	rs174570	FADS2	T/C	0.243191	11	61597212	servings_SSB	0.10508	0.291873	-0.713681	0.339104	1.05073	0.25152	3.28938e-05
HOMA-IR	rs111410641	MLLT3	T/C	0.0526992	9	20368408	Total carbohydrate	0.00592733	0.00442565	-0.223165	7.82629	-0.00934205	0.0241691	0.699212
HOMA-IR	rs174533	MYRF	A/G	0.348191	11	61549025	Total carbohydrate	0.00421247	0.00450261	-2.47766	1.33731	0.00742753	0.00434099	0.0874807
HOMA-IR	rs174537	MYRF	T/G	0.349166	11	61552680	Total carbohydrate	0.00395251	0.0044929	-2.77723	1.3495	0.00885444	0.00445015	0.0469788
HOMA-IR	rs102274	TMEM258	C/T	0.349032	11	61557826	Total carbohydrate	0.00390166	0.00448996	-3.00823	1.37998	0.00941674	0.00451492	0.037336
HOMA-IR	rs174546	FADS1	T/C	0.34724	11	61569830	Total carbohydrate	0.0039471	0.00449381	-2.78212	1.3585	0.00886512	0.00446603	0.0474987
HOMA-IR	rs174547	FADS1	C/T	0.347686	11	61570783	Total carbohydrate	0.0039471	0.00449381	-2.78212	1.3585	0.00886512	0.00446603	0.0474987
HOMA-IR	rs174548	FADS1	G/C	0.400517	11	61571348	Total carbohydrate	0.00383114	0.00450127	-2.7424	1.25578	0.008475	0.00412939	0.040473
HOMA-IR	rs174549	FADS1	A/G	0.329049	11	61571382	Total carbohydrate	0.00391577	0.00447287	-2.94045	1.40472	0.0100488	0.00460605	0.0294383
HOMA-IR	rs174550	FADS1	C/T	0.34724	11	61571478	Total carbohydrate	0.0039471	0.00449381	-2.78212	1.3585	0.00886512	0.00446603	0.0474987
HOMA-IR	rs174550	FADS1	C/T	0.34724	11	61571478	Total carbohydrate	0.0039471	0.00449381	-2.78212	1.3585	0.00886512	0.00446603	0.0474987
HOMA-IR	rs174555	FADS1	C/T	0.32991	11	61579760	Total carbohydrate	0.00393364	0.00447841	-2.89766	1.40415	0.00971598	0.00458984	0.0345941
HOMA-IR	rs174570	FADS2	T/C	0.242619	11	61597212	Total carbohydrate	0.00322719	0.00442529	-5.10881	1.75319	0.0202633	0.00572396	0.000424084
Hb1Ac	rs111410641	MLLT3	T/C	0.0522581	9	20368408	servings_SSB	-0.00254845	0.00658632	-0.0305895	0.0217949	0.00713042	0.0280962	0.799729
Hb1Ac	rs174533	MYRF	A/G	0.350843	11	61549025	servings_SSB	-0.000565203	0.00961972	-0.00535589	0.00907269	-0.00142647	0.00770534	0.853178
Hb1Ac	rs174537	MYRF	T/G	0.351804	11	61552680	servings_SSB	-0.000629724	0.00961982	-0.00455729	0.0090862	-0.00136657	0.00771023	0.859366
Hb1Ac	rs102274	TMEM258	C/T	0.351684	11	61557826	servings_SSB	6.1081e-05	0.00962385	-0.00235147	0.00912746	-0.00214353	0.00771272	0.781147
Hb1Ac	rs174546	FADS1	T/C	0.349871	11	61569830	servings_SSB	-0.000149978	0.00961676	-0.00332006	0.00910176	-0.00190439	0.00770905	0.804949
Hb1Ac	rs174547	FADS1	C/T	0.350323	11	61570783	servings_SSB	-0.000149978	0.00961676	-0.00332006	0.00910176	-0.00190439	0.00770905	0.804949
Hb1Ac	rs174548	FADS1	G/C	0.400778	11	61571348	servings_SSB	-0.00173288	0.0113509	-0.00948627	0.00925987	-0.000122163	0.00859501	0.988664
Hb1Ac	rs174549	FADS1	A/G	0.330968	11	61571382	servings_SSB	-0.00129614	0.00952241	-0.0023038	0.00928328	-0.000718421	0.00769671	0.925657
Hb1Ac	rs174550	FADS1	C/T	0.349871	11	61571478	servings_SSB	-0.000149978	0.00961676	-0.00332006	0.00910176	-0.00190439	0.00770905	0.804949
Hb1Ac	rs174550	FADS1	C/T	0.349871	11	61571478	servings_SSB	-0.000149978	0.00961676	-0.00332006	0.00910176	-0.00190439	0.00770905	0.804949
Hb1Ac	rs174555	FADS1	C/T	0.33183	11	61579760	servings_SSB	-0.000888237	0.00952609	-0.00276122	0.00927028	-0.00115144	0.00768894	0.880999
Hb1Ac	rs174570	FADS2	T/C	0.244201	11	61597212	servings_SSB	0.00185521	0.00842284	-0.00342802	0.00972646	-0.00497131	0.00725964	0.493685
Hb1Ac	rs111410641	MLLT3	T/C	0.0523627	9	20368408	Total carbohydrate	-6.83264e-05	0.000126417	-0.0903798	0.223827	0.000200731	0.000691213	0.771585
Hb1Ac	rs174533	MYRF	A/G	0.349166	11	61549025	Total carbohydrate	-6.88158e-05	0.000128649	-0.0237277	0.0379272	3.71939e-05	0.000123683	0.763709
Hb1Ac	rs174537	MYRF	T/G	0.350128	11	61552680	Total carbohydrate	-6.89367e-05	0.000128462	-0.0205414	0.0383124	3.2902e-05	0.000126897	0.795488
Hb1Ac	rs102274	TMEM258	C/T	0.35	11	61557826	Total carbohydrate	-6.11347e-05	0.000128446	-0.00616427	0.0391658	-6.43289e-06	0.000128747	0.960163
Hb1Ac	rs174546	FADS1	T/C	0.348214	11	61569830	Total carbohydrate	-6.82716e-05	0.000128489	-0.0190062	0.0385607	2.91273e-05	0.000127337	0.81913
Hb1Ac	rs174547	FADS1	C/T	0.348659	11	61570783	Total carbohydrate	-6.82716e-05	0.000128489	-0.0190062	0.0385607	2.91273e-05	0.000127337	0.81913
Hb1Ac	rs174548	FADS1	G/C	0.39923	11	61571348	Total carbohydrate	-9.9918e-05	0.000128597	-0.0584729	0.0358995	0.000162532	0.000118037	0.168924
Hb1Ac	rs174549	FADS1	A/G	0.328863	11	61571382	Total carbohydrate	-7.79302e-05	0.000127979	-0.0301845	0.0402252	7.71785e-05	0.000131882	0.558579
Hb1Ac	rs174550	FADS1	C/T	0.348214	11	61571478	Total carbohydrate	-6.82716e-05	0.000128489	-0.0190062	0.0385607	2.91273e-05	0.000127337	0.81913
Hb1Ac	rs174550	FADS1	C/T	0.348214	11	61571478	Total carbohydrate	-6.82716e-05	0.000128489	-0.0190062	0.0385607	2.91273e-05	0.000127337	0.81913
Hb1Ac	rs174555	FADS1	C/T	0.329719	11	61579760	Total carbohydrate	-7.68048e-05	0.000128115	-0.0294566	0.0402024	7.16015e-05	0.000131397	0.585962
Hb1Ac	rs174570	FADS2	T/C	0.243622	11	61597212	Total carbohydrate	-4.59804e-05	0.000127181	0.0213803	0.0495706	-0.000139948	0.000163375	0.391928
#Mi/Ma = minor allele /major allele
*MAF=Minor allele frequeancy

## Sheet: Table S3
Supplemental table 3: Pathways significantly enriched in the metabolite-derived protein-protein interaction network
source	term_name	term_id	adjusted_p_value	term_size	query_size	intersection_size	effective_domain_size	intersections	mQTL	Mbrole_no	Mbrole_yes	PPI
WP	7-oxo-C and 7-beta-HC pathways	WP:WP5064	5.58762e-05	27	145	7	8133	ACOT2,ACOT7,ACOT8,BAAT,ACOT12,ACOT1,ACOT4		ACOT1,ACOT4	ACOT2,ACOT7,ACOT8,BAAT	ACOT12
REAC	Activation of gene expression by SREBF (SREBP)	REAC:R-HSA-2426168	5.26269e-05	40	164	8	10790	FASN,CREBBP,MED1,NCOA1,NCOA2,NCOA6,RXRA,SMARCD3			FASN	CREBBP,MED1,NCOA1,NCOA2,NCOA6,RXRA,SMARCD3
REAC	Acyl chain remodelling of PC	REAC:R-HSA-1482788	1.69007e-22	27	164	17	10790	PLA2G10,PLA2G2A,PLA2G2D,PLA2G2E,PLA2G2F,PLA2G4A,PLA2G6,PLA2G12A,PLA2G1B,PLA2G3,PLA2G4B,PLA2G4C,PLA2G4D,PLA2G4E,PLA2G4F,PLA2G5,PNPLA8		PLA2G12A,PLA2G1B,PLA2G3,PLA2G4B,PLA2G4C,PLA2G4D,PLA2G4E,PLA2G4F,PLA2G5,PNPLA8	PLA2G10,PLA2G2A,PLA2G2D,PLA2G2E,PLA2G2F,PLA2G4A,PLA2G6
REAC	Acyl chain remodelling of PE	REAC:R-HSA-1482839	9.34043e-24	29	164	18	10790	ABHD4,PLA2G10,PLA2G2A,PLA2G2D,PLA2G2E,PLA2G2F,PLA2G4A,PLA2G6,PLA2G12A,PLA2G1B,PLA2G3,PLA2G4B,PLA2G4C,PLA2G4D,PLA2G4E,PLA2G4F,PLA2G5,PNPLA8		PLA2G12A,PLA2G1B,PLA2G3,PLA2G4B,PLA2G4C,PLA2G4D,PLA2G4E,PLA2G4F,PLA2G5,PNPLA8	ABHD4,PLA2G10,PLA2G2A,PLA2G2D,PLA2G2E,PLA2G2F,PLA2G4A,PLA2G6
REAC	Acyl chain remodelling of PG	REAC:R-HSA-1482925	4.94053e-18	18	164	13	10790	PLA2G10,PLA2G2A,PLA2G2D,PLA2G2E,PLA2G2F,PLA2G4A,PLA2G12A,PLA2G1B,PLA2G3,PLA2G4B,PLA2G4D,PLA2G4F,PLA2G5		PLA2G12A,PLA2G1B,PLA2G3,PLA2G4B,PLA2G4D,PLA2G4F,PLA2G5	PLA2G10,PLA2G2A,PLA2G2D,PLA2G2E,PLA2G2F,PLA2G4A
REAC	Acyl chain remodelling of PI	REAC:R-HSA-1482922	1.39046e-18	17	164	13	10790	PLA2G10,PLA2G2A,PLA2G2D,PLA2G2E,PLA2G2F,PLA2G4A,PLA2G12A,PLA2G1B,PLA2G4C,PLA2G4D,PLA2G4E,PLA2G4F,PLA2G5		PLA2G12A,PLA2G1B,PLA2G4C,PLA2G4D,PLA2G4E,PLA2G4F,PLA2G5	PLA2G10,PLA2G2A,PLA2G2D,PLA2G2E,PLA2G2F,PLA2G4A
REAC	Acyl chain remodelling of PS	REAC:R-HSA-1482801	2.72185e-16	22	164	13	10790	PLA2G10,PLA2G2A,PLA2G2D,PLA2G2E,PLA2G2F,PLA2G4A,PLA2G12A,PLA2G1B,PLA2G4B,PLA2G4D,PLA2G4E,PLA2G4F,PLA2G5		PLA2G12A,PLA2G1B,PLA2G4B,PLA2G4D,PLA2G4E,PLA2G4F,PLA2G5	PLA2G10,PLA2G2A,PLA2G2D,PLA2G2E,PLA2G2F,PLA2G4A
KEGG	Adipocytokine signaling pathway	KEGG:04920	0.000970521	69	128	8	8161	CPT1B,ACSL5,ADIPOQ,MAPK9,PPARGC1A,RELA,RXRA,RXRB			CPT1B	ACSL5,ADIPOQ,MAPK9,PPARGC1A,RELA,RXRA,RXRB
WP	Adipogenesis	WP:WP236	1.11191e-05	130	145	14	8133	PPARG,ADIPOQ,HMGA1,KLF5,NCOA1,NCOA2,NCOR1,NCOR2,NRIP1,PPARGC1A,RARA,RXRA,ADFP,ID3	ID3	ADFP	PPARG	ADIPOQ,HMGA1,KLF5,NCOA1,NCOA2,NCOR1,NCOR2,NRIP1,PPARGC1A,RARA,RXRA
KEGG	alpha-Linolenic acid metabolism	KEGG:00592	1.72297e-23	26	128	17	8161	PLA2G10,PLA2G2A,PLA2G2D,PLA2G2E,PLA2G2F,PLA2G4A,PLA2G6,PLA2G12A,PLA2G1B,PLA2G3,PLA2G4B,PLA2G4C,PLA2G4D,PLA2G4E,PLA2G4F,PLA2G5,FADS2	FADS2	PLA2G12A,PLA2G1B,PLA2G3,PLA2G4B,PLA2G4C,PLA2G4D,PLA2G4E,PLA2G4F,PLA2G5	PLA2G10,PLA2G2A,PLA2G2D,PLA2G2E,PLA2G2F,PLA2G4A,PLA2G6
WP	Androgen receptor signaling pathway	WP:WP138	8.1865e-06	89	145	12	8133	CAV1,CREBBP,EP300,NCOA1,NCOA2,NCOA3,NCOR1,NCOR2,PARK7,PIAS2,RELA,UBE2I				CAV1,CREBBP,EP300,NCOA1,NCOA2,NCOA3,NCOR1,NCOR2,PARK7,PIAS2,RELA,UBE2I
KEGG	Arachidonic acid metabolism	KEGG:00590	5.0807e-14	61	128	16	8161	PLA2G10,PLA2G2A,PLA2G2D,PLA2G2E,PLA2G2F,PLA2G4A,PLA2G6,PLA2G12A,PLA2G1B,PLA2G3,PLA2G4B,PLA2G4C,PLA2G4D,PLA2G4E,PLA2G4F,PLA2G5		PLA2G12A,PLA2G1B,PLA2G3,PLA2G4B,PLA2G4C,PLA2G4D,PLA2G4E,PLA2G4F,PLA2G5	PLA2G10,PLA2G2A,PLA2G2D,PLA2G2E,PLA2G2F,PLA2G4A,PLA2G6
KEGG	Biosynthesis of unsaturated fatty acids	KEGG:01040	1.19272e-05	27	128	7	8161	ACOT2,ACOT7,BAAT,ACOT1,ACOT4,FADS1,FADS2	FADS1,FADS2	ACOT1,ACOT4	ACOT2,ACOT7,BAAT
REAC	BMAL1:CLOCK,NPAS2 activates circadian gene expression	REAC:R-HSA-1368108	4.88592e-05	27	164	7	10790	CREBBP,MED1,NCOA1,NCOA2,NCOA6,RXRA,SMARCD3				CREBBP,MED1,NCOA1,NCOA2,NCOA6,RXRA,SMARCD3
REAC	Cellular response to chemical stress	REAC:R-HSA-9711123	0.0144706	191	164	12	10790	CREBBP,CSNK2B,EP300,MED1,NCF1,NCOA1,NCOA2,NCOA6,NCOR1,NCOR2,RXRA,SMARCD3				CREBBP,CSNK2B,EP300,MED1,NCF1,NCOA1,NCOA2,NCOA6,NCOR1,NCOR2,RXRA,SMARCD3
KEGG	Choline metabolism in cancer	KEGG:05231	0.0124934	98	128	8	8161	PLA2G4A,MAPK9,PRKCA,PLA2G4B,PLA2G4C,PLA2G4D,PLA2G4E,PLA2G4F		PLA2G4C,PLA2G4D,PLA2G4E,PLA2G4F	PLA2G4A	MAPK9,PRKCA,PLA2G4B
REAC	Circadian Clock	REAC:R-HSA-400253	1.89848e-06	67	164	11	10790	CREBBP,EP300,MED1,NCOA1,NCOA2,NCOA6,NCOR1,NRIP1,PPARGC1A,RXRA,SMARCD3				CREBBP,EP300,MED1,NCOA1,NCOA2,NCOA6,NCOR1,NRIP1,PPARGC1A,RXRA,SMARCD3
WP	Circadian rhythm genes	WP:WP3594	0.0387786	200	145	12	8133	PPARG,ADIPOQ,EP300,MAPK9,NCOA2,NCOR1,NRIP1,PPARGC1A,SFPQ,TP53,USP2,ID3	ID3		PPARG	ADIPOQ,EP300,MAPK9,NCOA2,NCOR1,NRIP1,PPARGC1A,SFPQ,TP53,USP2
WP	Constitutive androstane receptor pathway	WP:WP2875	0.028636	30	145	5	8133	NCOA1,NCOA2,NCOA6,PPARGC1A,RXRA				NCOA1,NCOA2,NCOA6,PPARGC1A,RXRA
REAC	Cytoprotection by HMOX1	REAC:R-HSA-9707564	0.000152472	62	164	9	10790	CREBBP,MED1,NCOA1,NCOA2,NCOA6,NCOR1,NCOR2,RXRA,SMARCD3				CREBBP,MED1,NCOA1,NCOA2,NCOA6,NCOR1,NCOR2,RXRA,SMARCD3
REAC	Developmental Biology	REAC:R-HSA-1266738	0.00455312	1124	164	36	10790	PPARG,ADIPOQ,BNIP2,CDK5,COL4A5,CREBBP,CSNK2B,EP300,FOXH1,KLF5,KRTAP10-8,KRTAP11-1,KRTAP15-1,KRTAP26-1,LCE1A,LCE1C,LCE2A,LCE2B,LCE2D,MED1,NCOA1,NCOA2,NCOA3,NCOA6,NCOR1,NCOR2,PIAS2,PPARGC1A,PRKCA,RARA,RELA,RXRA,SHC3,SMARCD3,SCN2B,SMARCA4	SCN2B,SMARCA4		PPARG	ADIPOQ,BNIP2,CDK5,COL4A5,CREBBP,CSNK2B,EP300,FOXH1,KLF5,KRTAP10-8,KRTAP11-1,KRTAP15-1,KRTAP26-1,LCE1A,LCE1C,LCE2A,LCE2B,LCE2D,MED1,NCOA1,NCOA2,NCOA3,NCOA6,NCOR1,NCOR2,PIAS2,PPARGC1A,PRKCA,RARA,RELA,RXRA,SHC3,SMARCD3
WP	Differentiation of white and brown adipocyte	WP:WP2895	0.0114706	25	145	5	8133	PPARG,ADIPOQ,HOXC8,PPARGC1A,PRDM16			PPARG	ADIPOQ,HOXC8,PPARGC1A,PRDM16
WP	Eicosanoid metabolism via cyclooxygenases (COX)	WP:WP4719	0.0336569	31	145	5	8133	PLA2G4A,PLA2G6,PPARG,PLA2G4B,PLA2G5		PLA2G4B,PLA2G5	PLA2G4A,PLA2G6,PPARG
WP	Energy metabolism	WP:WP1541	0.0291518	47	145	6	8133	PPARG,EP300,MED1,NCOA1,PPARGC1A,RXRA			PPARG	EP300,MED1,NCOA1,PPARGC1A,RXRA
KEGG	Ether lipid metabolism	KEGG:00565	3.97703e-17	50	128	17	8161	PLA2G10,PLA2G2A,PLA2G2D,PLA2G2E,PLA2G2F,PLA2G4A,PLA2G6,SELENOI,PLA2G12A,PLA2G1B,PLA2G3,PLA2G4B,PLA2G4C,PLA2G4D,PLA2G4E,PLA2G4F,PLA2G5		PLA2G12A,PLA2G1B,PLA2G3,PLA2G4B,PLA2G4C,PLA2G4D,PLA2G4E,PLA2G4F,PLA2G5	PLA2G10,PLA2G2A,PLA2G2D,PLA2G2E,PLA2G2F,PLA2G4A,PLA2G6,SELENOI
KEGG	Fat digestion and absorption	KEGG:04975	6.88514e-08	43	128	10	8161	PLA2G10,PLA2G2A,PLA2G2D,PLA2G2E,PLA2G2F,SLC27A4,PLA2G12A,PLA2G1B,PLA2G3,PLA2G5		PLA2G12A,PLA2G1B,PLA2G3,PLA2G5	PLA2G10,PLA2G2A,PLA2G2D,PLA2G2E,PLA2G2F,SLC27A4
KEGG	Fatty acid elongation	KEGG:00062	0.00472815	27	128	5	8161	ACOT2,ACOT7,ACOT1,ACOT4,PPT2		ACOT1,ACOT4,PPT2	ACOT2,ACOT7
KEGG	Fatty acid metabolism	KEGG:01212	0.0219667	57	128	6	8161	CPT1B,FASN,ACSL5,PPT2,FADS1,FADS2	FADS1,FADS2	PPT2	CPT1B,FASN	ACSL5
REAC	Fatty acid metabolism	REAC:R-HSA-8978868	3.21892e-06	173	164	16	10790	ACOT2,ACOT7,ACOT8,CPT1B,FASN,PLA2G4A,ACOT12,ACSL5,RXRA,ACOT1,ACOT4,OLAH,PPT2,SLC27A3,FADS1,FADS2	FADS1,FADS2	ACOT1,ACOT4,OLAH,PPT2,SLC27A3	ACOT2,ACOT7,ACOT8,CPT1B,FASN,PLA2G4A	ACOT12,ACSL5,RXRA
KEGG	Fc epsilon RI signaling pathway	KEGG:04664	0.000777177	67	128	8	8161	PLA2G4A,MAPK9,PRKCA,PLA2G4B,PLA2G4C,PLA2G4D,PLA2G4E,PLA2G4F		PLA2G4B,PLA2G4C,PLA2G4D,PLA2G4E,PLA2G4F	PLA2G4A	MAPK9,PRKCA
KEGG	Fc gamma R-mediated phagocytosis	KEGG:04666	0.00156533	96	128	9	8161	PLA2G4A,PLA2G6,NCF1,PRKCA,PLA2G4B,PLA2G4C,PLA2G4D,PLA2G4E,PLA2G4F		PLA2G4C,PLA2G4D,PLA2G4E,PLA2G4F	PLA2G4A,PLA2G6	NCF1,PRKCA,PLA2G4B
KEGG	Glutamatergic synapse	KEGG:04724	0.0354479	114	128	8	8161	PLA2G4A,ADCY4,PRKCA,PLA2G4B,PLA2G4C,PLA2G4D,PLA2G4E,PLA2G4F		PLA2G4B,PLA2G4C,PLA2G4D,PLA2G4E,PLA2G4F	PLA2G4A	ADCY4,PRKCA
REAC	Glycerophospholipid biosynthesis	REAC:R-HSA-1483206	7.82179e-15	128	164	22	10790	ABHD4,BCHE,PLA2G10,PLA2G2A,PLA2G2D,PLA2G2E,PLA2G2F,PLA2G4A,PLA2G6,SELENOI,CSNK2B,DGAT2L6,PLA2G12A,PLA2G1B,PLA2G3,PLA2G4B,PLA2G4C,PLA2G4D,PLA2G4E,PLA2G4F,PLA2G5,PNPLA8		PLA2G12A,PLA2G1B,PLA2G3,PLA2G4B,PLA2G4C,PLA2G4D,PLA2G4E,PLA2G4F,PLA2G5,PNPLA8	ABHD4,BCHE,PLA2G10,PLA2G2A,PLA2G2D,PLA2G2E,PLA2G2F,PLA2G4A,PLA2G6,SELENOI	CSNK2B,DGAT2L6
KEGG	Glycerophospholipid metabolism	KEGG:00564	7.4565e-13	99	128	18	8161	PLA2G10,PLA2G2A,PLA2G2D,PLA2G2E,PLA2G2F,PLA2G4A,PLA2G6,SELENOI,PLA2G12A,PLA2G1B,PLA2G3,PLA2G4B,PLA2G4C,PLA2G4D,PLA2G4E,PLA2G4F,PLA2G5,PNPLA6		PLA2G12A,PLA2G1B,PLA2G3,PLA2G4B,PLA2G4C,PLA2G4D,PLA2G4E,PLA2G4F,PLA2G5,PNPLA6	PLA2G10,PLA2G2A,PLA2G2D,PLA2G2E,PLA2G2F,PLA2G4A,PLA2G6,SELENOI
KEGG	GnRH signaling pathway	KEGG:04912	0.000149634	93	128	10	8161	PLA2G4A,ADCY4,CAMK2B,MAPK9,PRKCA,PLA2G4B,PLA2G4C,PLA2G4D,PLA2G4E,PLA2G4F		PLA2G4B,PLA2G4C,PLA2G4D,PLA2G4E,PLA2G4F	PLA2G4A	ADCY4,CAMK2B,MAPK9,PRKCA
REAC	Heme signaling	REAC:R-HSA-9707616	3.34317e-08	47	164	11	10790	CREBBP,EP300,MED1,NCOA1,NCOA2,NCOA6,NCOR1,NRIP1,PPARGC1A,RXRA,SMARCD3				CREBBP,EP300,MED1,NCOA1,NCOA2,NCOA6,NCOR1,NRIP1,PPARGC1A,RXRA,SMARCD3
REAC	Hydrolysis of LPC	REAC:R-HSA-1483115	3.92368e-07	9	164	6	10790	PLA2G4A,PLA2G4B,PLA2G4C,PLA2G4D,PLA2G4E,PLA2G4F		PLA2G4B,PLA2G4C,PLA2G4D,PLA2G4E,PLA2G4F	PLA2G4A
KEGG	Inflammatory mediator regulation of TRP channels	KEGG:04750	2.84658e-05	98	128	11	8161	PLA2G4A,PLA2G6,ADCY4,CAMK2B,MAPK9,PRKCA,PLA2G4B,PLA2G4C,PLA2G4D,PLA2G4E,PLA2G4F		PLA2G4B,PLA2G4C,PLA2G4D,PLA2G4E,PLA2G4F	PLA2G4A,PLA2G6	ADCY4,CAMK2B,MAPK9,PRKCA
KEGG	Insulin resistance	KEGG:04931	0.0245228	108	128	8	8161	CPT1B,SLC27A4,CREB5,MAPK9,PPARGC1A,RELA,SLC27A3,SLC27A6		SLC27A3,SLC27A6	CPT1B,SLC27A4	CREB5,MAPK9,PPARGC1A,RELA
KEGG	Linoleic acid metabolism	KEGG:00591	5.46025e-20	30	128	16	8161	PLA2G10,PLA2G2A,PLA2G2D,PLA2G2E,PLA2G2F,PLA2G4A,PLA2G6,PLA2G12A,PLA2G1B,PLA2G3,PLA2G4B,PLA2G4C,PLA2G4D,PLA2G4E,PLA2G4F,PLA2G5		PLA2G12A,PLA2G1B,PLA2G3,PLA2G4B,PLA2G4C,PLA2G4D,PLA2G4E,PLA2G4F,PLA2G5	PLA2G10,PLA2G2A,PLA2G2D,PLA2G2E,PLA2G2F,PLA2G4A,PLA2G6
WP	Linoleic acid metabolism affected by SARS-CoV-2	WP:WP4853	0.0182779	6	145	3	8133	ACOT2,FADS1,FADS2	FADS1,FADS2		ACOT2
WP	Lipid metabolism in senescent cells	WP:WP5149	1.27294e-16	20	145	13	8133	PLA2G10,PLA2G2D,PLA2G4A,PLA2G6,TP53,PLA2G12A,PLA2G1B,PLA2G3,PLA2G4C,PLA2G4D,PLA2G4E,PLA2G4F,PLA2G5		PLA2G12A,PLA2G1B,PLA2G3,PLA2G4B,PLA2G4C,PLA2G4D,PLA2G4E,PLA2G4F,PLA2G5	PLA2G10,PLA2G2D,PLA2G4A,PLA2G6
KEGG	Longevity regulating pathway	KEGG:04211	0.0413546	89	128	7	8161	PPARG,ADCY4,ADIPOQ,CREB5,PPARGC1A,RELA,TP53			PPARG	ADCY4,ADIPOQ,CREB5,PPARGC1A,RELA,TP53
KEGG	Long-term depression	KEGG:04730	0.00302094	59	128	7	8161	PLA2G4A,PRKCA,PLA2G4B,PLA2G4C,PLA2G4D,PLA2G4E,PLA2G4F		PLA2G4C,PLA2G4D,PLA2G4E,PLA2G4F	PLA2G4A	PRKCA,PLA2G4B
KEGG	Metabolic pathways	KEGG:01100	0.000102958	1532	128	47	8161	ACER1,ACER2,ACOT2,ACOT8,ACY1,ACYP2,ASPA,BAAT,FASN,PLA2G10,PLA2G2A,PLA2G2D,PLA2G2E,PLA2G2F,PLA2G4A,PLA2G6,SELENOI,ACOT12,ACSL5,ADCY4,AGXT,DCTD,GNE,MAT2B,MGAT5B,P4HA3,PMM2,PRDM16,SULT2B1,ACOT1,ACOT4,ACYP1,ASAH1,ASAH2,OLAH,PLA2G12A,PLA2G1B,PLA2G3,PLA2G4B,PLA2G4C,PLA2G4D,PLA2G4E,PLA2G4F,PLA2G5,PPT2,FADS1,FADS2	FADS1,FADS2	ACOT1,ACOT4,ACYP1,ASAH1,ASAH2,OLAH,PLA2G12A,PLA2G1B,PLA2G3,PLA2G4B,PLA2G4C,PLA2G4D,PLA2G4E,PLA2G4F,PLA2G5,PPT2	ACER1,ACER2,ACOT2,ACOT8,ACY1,ACYP2,ASPA,BAAT,FASN,PLA2G10,PLA2G2A,PLA2G2D,PLA2G2E,PLA2G2F,PLA2G4A,PLA2G6,SELENOI	ACOT12,ACSL5,ADCY4,AGXT,DCTD,GNE,MAT2B,MGAT5B,P4HA3,PMM2,PRDM16,SULT2B1
REAC	Metabolism	REAC:R-HSA-1430728	1.00486e-11	2072	164	74	10790	ABHD4,ACER1,ACER2,ACOT2,ACOT7,ACOT8,ACY1,ACY3,ASPA,ASPG,BAAT,BCHE,CPT1B,FASN,PLA2G10,PLA2G2A,PLA2G2D,PLA2G2E,PLA2G2F,PLA2G4A,PLA2G6,PPARG,SELENOI,ACOT12,ACSL5,ADCY4,ADIPOQ,AGXT,CAV1,CREBBP,CSNK2B,DCTD,DGAT2L6,EP300,INSIG2,MAT2B,MED1,NCOA1,NCOA2,NCOA3,NCOA6,NCOR1,NCOR2,NUP93,PLIN3,PPARGC1A,PRKCA,RXRA,RXRB,SMARCD3,UBE2I,ACOT1,ACOT4,ADFP,ASAH1,ASAH2,CES2,CES3,OLAH,PLA2G12A,PLA2G1B,PLA2G3,PLA2G4B,PLA…	FADS1,FADS2	ACOT1,ACOT4,ADFP,ASAH1,ASAH2,CES2,CES3,OLAH,PLA2G12A,PLA2G1B,PLA2G3,PLA2G4B,PLA2G4C,PLA2G4D,PLA2G4E,PLA2G4F,PLA2G5,PNPLA6,PNPLA8,PPT2,SLC27A3	ABHD4,ACER1,ACER2,ACOT2,ACOT7,ACOT8,ACY1,ACY3,ASPA,ASPG,BAAT,BCHE,CPT1B,FASN,PLA2G10,PLA2G2A,PLA2G2D,PLA2G2E,PLA2G2F,PLA2G4A,PLA2G6,PPARG,SELENOI	ACOT12,ACSL5,ADCY4,ADIPOQ,AGXT,CAV1,CREBBP,CSNK2B,DCTD,DGAT2L6,EP300,INSIG2,MAT2B,MED1,NCOA1,NCOA2,NCOA3,NCOA6,NCOR1,NCOR2,NUP93,PLIN3,PPARGC1A,PRKCA,RXRA,RXRB,SMARCD3,UBE2I
REAC	Metabolism of lipids	REAC:R-HSA-556833	1.88794e-27	732	164	61	10790	ABHD4,ACER1,ACER2,ACOT2,ACOT7,ACOT8,BAAT,BCHE,CPT1B,FASN,PLA2G10,PLA2G2A,PLA2G2D,PLA2G2E,PLA2G2F,PLA2G4A,PLA2G6,PPARG,SELENOI,ACOT12,ACSL5,CAV1,CREBBP,CSNK2B,DGAT2L6,EP300,INSIG2,MED1,NCOA1,NCOA2,NCOA3,NCOA6,NCOR1,NCOR2,PLIN3,PPARGC1A,RXRA,RXRB,SMARCD3,UBE2I,ACOT1,ACOT4,ADFP,ASAH1,ASAH2,OLAH,PLA2G12A,PLA2G1B,PLA2G3,PLA2G4B,PLA2G4C,PLA2G4D,PLA2G4E,PLA2G4F,PLA2G5,PNPLA6,PNPLA8,PPT2,SLC27A3,FADS1,FA…	FADS1,FADS2	ACOT1,ACOT4,ADFP,ASAH1,ASAH2,OLAH,PLA2G12A,PLA2G1B,PLA2G3,PLA2G4B,PLA2G4C,PLA2G4D,PLA2G4E,PLA2G4F,PLA2G5,PNPLA6,PNPLA8,PPT2,SLC27A3	ABHD4,ACER1,ACER2,ACOT2,ACOT7,ACOT8,BAAT,BCHE,CPT1B,FASN,PLA2G10,PLA2G2A,PLA2G2D,PLA2G2E,PLA2G2F,PLA2G4A,PLA2G6,PPARG,SELENOI	ACOT12,ACSL5,CAV1,CREBBP,CSNK2B,DGAT2L6,EP300,INSIG2,MED1,NCOA1,NCOA2,NCOA3,NCOA6,NCOR1,NCOR2,PLIN3,PPARGC1A,RXRA,RXRB,SMARCD3,UBE2I
REAC	Metabolism of steroids	REAC:R-HSA-8957322	0.00141771	152	164	12	10790	ACOT8,BAAT,FASN,CREBBP,INSIG2,MED1,NCOA1,NCOA2,NCOA6,RXRA,SMARCD3,UBE2I			ACOT8,BAAT,FASN	CREBBP,INSIG2,MED1,NCOA1,NCOA2,NCOA6,RXRA,SMARCD3,UBE2I
REAC	Mitochondrial biogenesis	REAC:R-HSA-1592230	0.0044246	92	164	9	10790	CREBBP,MED1,NCOA1,NCOA2,NCOA6,NCOR1,PPARGC1A,RXRA,SMARCD3			PPARG	CREBBP,MED1,NCOA1,NCOA2,NCOA6,NCOR1,PPARGC1A,RXRA,SMARCD3
REAC	NR1H2 & NR1H3 regulate gene expression linked to gluconeogenesis	REAC:R-HSA-9632974	0.0145325	5	164	3	10790	NRIP1,RXRA,RXRB				NRIP1,RXRA,RXRB
REAC	NR1H2 & NR1H3 regulate gene expression linked to lipogenesis	REAC:R-HSA-9029558	0.00148051	8	164	4	10790	FASN,NRIP1,RXRA,RXRB			FASN	NRIP1,RXRA,RXRB
REAC	NR1H2 & NR1H3 regulate gene expression to control bile acid homeostasis	REAC:R-HSA-9623433	3.94643e-05	9	164	5	10790	NCOA1,NCOR1,NCOR2,RXRA,RXRB				NCOA1,NCOR1,NCOR2,RXRA,RXRB
REAC	NR1H2 and NR1H3-mediated signaling	REAC:R-HSA-9024446	0.000138288	45	164	8	10790	FASN,EP300,NCOA1,NCOR1,NCOR2,NRIP1,RXRA,RXRB			FASN	EP300,EP300
REAC	NR1H3 & NR1H2 regulate gene expression linked to cholesterol transport and efflux	REAC:R-HSA-9029569	0.00647473	36	164	6	10790	EP300,NCOA1,NCOR1,NCOR2,RXRA,RXRB				EP300,NCOA1,NCOR1,NCOR2,RXRA,RXRB
REAC	Nuclear Receptor transcription pathway	REAC:R-HSA-383280	0.00103434	41	164	7	10790	PPARG,MED1,NCOR1,NCOR2,RARA,RXRA,RXRB			PPARG	MED1,NCOR1,NCOR2,RARA,RXRA,RXRB
WP	Omega-3 / omega-6 fatty acid synthesis	WP:WP4723	8.34301e-09	15	145	8	8133	ACOT2,PLA2G4A,PLA2G6,ACOT1,PLA2G4B,PLA2G5,FADS1,FADS2	FADS1,FADS2	ACOT1,PLA2G4B,PLA2G5	ACOT2,PLA2G4A,PLA2G6
WP	Omega-9 fatty acid synthesis	WP:WP4724	0.0144591	14	145	4	8133	ACOT2,FASN,FADS1,FADS2	FADS1,FADS2		ACOT2,FASN
KEGG	Ovarian steroidogenesis	KEGG:04913	4.1271e-07	51	128	10	8161	ACOT2,PLA2G4A,ADCY4,ACOT1,ACOT4,PLA2G4B,PLA2G4C,PLA2G4D,PLA2G4E,PLA2G4F		ACOT1,ACOT4,PLA2G4B,PLA2G4C,PLA2G4D,PLA2G4E,PLA2G4F	ACOT2,PLA2G4A	ADCY4
WP	Oxysterols derived from cholesterol	WP:WP4545	0.00338761	48	145	7	8133	ACOT2,ACOT7,ACOT8,BAAT,ACOT12,ACOT1,ACOT4		ACOT1,ACOT4	ACOT2,ACOT7,ACOT8,BAAT	ACOT12
KEGG	Pancreatic secretion	KEGG:04972	3.88051e-05	101	128	11	8161	PLA2G10,PLA2G2A,PLA2G2D,PLA2G2E,PLA2G2F,ADCY4,PRKCA,PLA2G12A,PLA2G1B,PLA2G3,PLA2G5		PLA2G12A,PLA2G1B,PLA2G3,PLA2G5	PLA2G10,PLA2G2A,PLA2G2D,PLA2G2E,PLA2G2F	ADCY4,PRKCA
KEGG	Phospholipase D signaling pathway	KEGG:04072	0.0424582	147	128	9	8161	PLA2G4A,ADCY4,PRKCA,SHC3,PLA2G4B,PLA2G4C,PLA2G4D,PLA2G4E,PLA2G4F		PLA2G4B,PLA2G4C,PLA2G4D,PLA2G4E,PLA2G4F	PLA2G4A	ADCY4,PRKCA,SHC3
REAC	Phospholipid metabolism	REAC:R-HSA-1483257	3.52606e-11	210	164	23	10790	ABHD4,BCHE,PLA2G10,PLA2G2A,PLA2G2D,PLA2G2E,PLA2G2F,PLA2G4A,PLA2G6,SELENOI,CSNK2B,DGAT2L6,PLA2G12A,PLA2G1B,PLA2G3,PLA2G4B,PLA2G4C,PLA2G4D,PLA2G4E,PLA2G4F,PLA2G5,PNPLA6,PNPLA8		PLA2G12A,PLA2G1B,PLA2G3,PLA2G4B,PLA2G4C,PLA2G4D,PLA2G4E,PLA2G4F,PLA2G5,PNPLA6,PNPLA8	ABHD4,BCHE,PLA2G10,PLA2G2A,PLA2G2D,PLA2G2E,PLA2G2F,PLA2G4A,PLA2G6,SELENOI	CSNK2B,DGAT2L6
KEGG	PPAR signaling pathway	KEGG:03320	1.94835e-05	75	128	10	8161	CPT1B,PPARG,SLC27A4,ACSL5,ADIPOQ,RXRA,RXRB,ADFP,SLC27A6,FADS2	FADS2	ADFP,SLC27A6	CPT1B,PPARG,SLC27A4	ACSL5,ADIPOQ,RXRA,RXRB
WP	PPAR signaling pathway	WP:WP3942	0.000431266	67	145	9	8133	CPT1B,PPARG,SLC27A4,ACSL5,ADIPOQ,RXRA,RXRB,SLC27A6,FADS2	FADS2	SLC27A6	CPT1B,PPARG,SLC27A4	ACSL5,ADIPOQ,RXRA,RXRB
REAC	PPARA activates gene expression	REAC:R-HSA-1989781	5.19682e-09	113	164	16	10790	PPARG,CREBBP,EP300,MED1,NCOA1,NCOA2,NCOA3,NCOA6,NCOR1,NCOR2,PPARGC1A,RXRA,RXRB,SMARCD3,ADFP,FADS1	FADS1	ADFP	PPARG	CREBBP,EP300,MED1,NCOA1,NCOA2,NCOA3,NCOA6,NCOR1,NCOR2,PPARGC1A,RXRA,RXRB,SMARCD3
WP	Pregnane X receptor pathway	WP:WP2876	0.00306539	32	145	6	8133	NCOA1,NCOA2,NCOA3,NRIP1,PPARGC1A,RXRA				NCOA1,NCOA2,NCOA3,NRIP1,PPARGC1A,RXRA
intersections	protein identified from the input set and belonging to the indicated term_name
PPI	protein interacts with an Mbrole_yes protein and is not an Mbrole_yes protein
Mbrole_yes	proteins having metabolite-protein interactions predicted by Mbrole
Mbrole_no	proteins without metabolite-protein interactions predicted by Mbrole
WP	Ras signaling	WP:WP4223	1.30503e-10	182	145	22	8133	PLA2G10,PLA2G2A,PLA2G2D,PLA2G2E,PLA2G2F,PLA2G4A,PLA2G6,MAPK9,PRKCA,RASSF5,REL,RELA,SHC3,PLA2G12A,PLA2G1B,PLA2G3,PLA2G4B,PLA2G4C,PLA2G4D,PLA2G4E,PLA2G4F,PLA2G5		PLA2G12A,PLA2G1B,PLA2G3,PLA2G4B,PLA2G4C,PLA2G4D,PLA2G4E,PLA2G4F,PLA2G5	PLA2G10,PLA2G2A,PLA2G2D,PLA2G2E,PLA2G2F,PLA2G4A,PLA2G6	MAPK9,PRKCA,RASSF5,REL,RELA,SHC3
KEGG	Ras signaling pathway	KEGG:04014	7.75166e-10	234	128	22	8161	PLA2G10,PLA2G2A,PLA2G2D,PLA2G2E,PLA2G2F,PLA2G4A,PLA2G6,MAPK9,PRKCA,RASSF5,REL,RELA,SHC3,PLA2G12A,PLA2G1B,PLA2G3,PLA2G4B,PLA2G4C,PLA2G4D,PLA2G4E,PLA2G4F,PLA2G5		PLA2G12A,PLA2G1B,PLA2G3,PLA2G4B,PLA2G4C,PLA2G4D,PLA2G4E,PLA2G4F,PLA2G5	PLA2G10,PLA2G2A,PLA2G2D,PLA2G2E,PLA2G2F,PLA2G4A,PLA2G6	MAPK9,PRKCA,RASSF5,REL,RELA,SHC3
REAC	Regulation of cholesterol biosynthesis by SREBP (SREBF)	REAC:R-HSA-1655829	3.74379e-05	53	164	9	10790	FASN,CREBBP,INSIG2,MED1,NCOA1,NCOA2,NCOA6,RXRA,SMARCD3			FASN	CREBBP,INSIG2,MED1,NCOA1,NCOA2,NCOA6,RXRA,SMARCD3
REAC	Regulation of lipid metabolism by PPARalpha	REAC:R-HSA-400206	5.96683e-09	114	164	16	10790	PPARG,CREBBP,EP300,MED1,NCOA1,NCOA2,NCOA3,NCOA6,NCOR1,NCOR2,PPARGC1A,RXRA,RXRB,SMARCD3,ADFP,FADS1	FADS1	ADFP	PPARG	CREBBP,EP300,MED1,NCOA1,NCOA2,NCOA3,NCOA6,NCOR1,NCOR2,PPARGC1A,RXRA,RXRB,SMARCD3
REAC	RORA activates gene expression	REAC:R-HSA-1368082	3.97901e-08	18	164	8	10790	CREBBP,EP300,MED1,NCOA1,NCOA2,NCOA6,RXRA,SMARCD3				CREBBP,EP300,MED1,NCOA1,NCOA2,NCOA6,RXRA,SMARCD3
REAC	Signaling by Nuclear Receptors	REAC:R-HSA-9006931	0.0155606	291	164	15	10790	CPT1B,FASN,CAV1,CREBBP,EP300,MED1,NCOA1,NCOA2,NCOA3,NCOR1,NCOR2,NRIP1,RARA,RXRA,RXRB			CPT1B,FASN	CAV1,CREBBP,EP300,MED1,NCOA1,NCOA2,NCOA3,NCOR1,NCOR2,NRIP1,RARA,RXRA,RXRB
REAC	SUMO E3 ligases SUMOylate target proteins	REAC:R-HSA-3108232	1.83212e-05	170	164	15	10790	PPARG,CREBBP,EP300,NCOA1,NCOA2,NCOR2,NRIP1,NUP93,PARK7,PPARGC1A,RARA,RELA,RXRA,TP53,UBE2I			PPARG	CREBBP,EP300,NCOA1,NCOA2,NCOR2,NRIP1,NUP93,PARK7,PPARGC1A,RARA,RELA,RXRA,TP53,UBE2I
REAC	SUMOylation	REAC:R-HSA-2990846	2.91369e-05	176	164	15	10790	PPARG,CREBBP,EP300,NCOA1,NCOA2,NCOR2,NRIP1,NUP93,PARK7,PPARGC1A,RARA,RELA,RXRA,TP53,UBE2I			PPARG	CREBBP,EP300
REAC	SUMOylation of transcription cofactors	REAC:R-HSA-3899300	3.45923e-06	41	164	9	10790	CREBBP,EP300,NCOA1,NCOA2,NCOR2,NRIP1,PARK7,PPARGC1A,UBE2I				CREBBP,EP300,NCOA1,NCOA2,NCOR2,NRIP1,PARK7,PPARGC1A,UBE2I
REAC	Synthesis of bile acids and bile salts via 7alpha-hydroxycholesterol	REAC:R-HSA-193368	0.0088689	23	164	5	10790	ACOT8,BAAT,NCOA1,NCOA2,RXRA			ACOT8,BAAT	NCOA1,NCOA2,RXRA
REAC	Synthesis of PA	REAC:R-HSA-1483166	3.5724e-09	39	164	11	10790	PLA2G10,PLA2G2A,PLA2G2D,PLA2G2E,PLA2G2F,PLA2G4A,PLA2G12A,PLA2G1B,PLA2G4B,PLA2G4D,PLA2G5		PLA2G12A,PLA2G1B,PLA2G4B,PLA2G4D,PLA2G5	PLA2G10,PLA2G2A,PLA2G2D,PLA2G2E,PLA2G2F,PLA2G4A
WP	Thermogenesis	WP:WP4321	0.0212344	108	145	9	8133	CPT1B,PPARG,ACSL5,ADCY4,CREB5,PPARGC1A,PRDM16,SMARCD3,SMARCA4	SMARCA4		CPT1B,PPARG	ACSL5,ADCY4,CREB5,PPARGC1A,PRDM16,SMARCD3
KEGG	Thyroid cancer	KEGG:05216	0.0225173	37	128	5	8161	PPARG,RXRA,RXRB,TFG,TP53			PPARG	RXRA,RXRB,TFG,TP53
KEGG	Thyroid hormone signaling pathway	KEGG:04919	0.000239108	121	128	11	8161	CREBBP,EP300,MED1,NCOA1,NCOA2,NCOA3,NCOR1,PRKCA,RXRA,RXRB,TP53				CREBBP,EP300,MED1,NCOA1,NCOA2,NCOA3,NCOR1,PRKCA,RXRA,RXRB,TP53
WP	Transcription factor regulation in adipogenesis	WP:WP3599	0.00593596	22	145	5	8133	PPARG,ADIPOQ,NRIP1,PPARGC1A,RXRA			PPARG	ADIPOQ,NRIP1,PPARGC1A,RXRA
REAC	Transcriptional activation of mitochondrial biogenesis	REAC:R-HSA-2151201	3.74379e-05	53	164	9	10790	CREBBP,MED1,NCOA1,NCOA2,NCOA6,NCOR1,PPARGC1A,RXRA,SMARCD3			PPARG	CREBBP,MED1,NCOA1,NCOA2,NCOA6,NCOR1,PPARGC1A,RXRA,SMARCD3
KEGG	Transcriptional misregulation in cancer	KEGG:05202	0.0178749	192	128	11	8161	PPARG,EWSR1,NCOR1,RARA,REL,RELA,RXRA,RXRB,TLX3,TP53,MLLT3	MLLT3		PPARG	EWSR1,NCOR1,RARA,REL,RELA,RXRA,RXRB,TLX3,TP53
REAC	Transcriptional regulation of white adipocyte differentiation	REAC:R-HSA-381340	2.9326e-11	82	164	16	10790	PPARG,ADIPOQ,CREBBP,EP300,KLF5,MED1,NCOA1,NCOA2,NCOA3,NCOA6,NCOR1,NCOR2,PPARGC1A,RELA,RXRA,SMARCD3			PPARG	ADIPOQ,CREBBP,EP300,KLF5,MED1,NCOA1,NCOA2,NCOA3,NCOA6,NCOR1,NCOR2,PPARGC1A,RELA,RXRA,SMARCD3
KEGG	Vascular smooth muscle contraction	KEGG:04270	1.7272e-10	134	128	18	8161	PLA2G10,PLA2G2A,PLA2G2D,PLA2G2E,PLA2G2F,PLA2G4A,PLA2G6,ADCY4,PRKCA,PLA2G12A,PLA2G1B,PLA2G3,PLA2G4B,PLA2G4C,PLA2G4D,PLA2G4E,PLA2G4F,PLA2G5		PLA2G12A,PLA2G1B,PLA2G3,PLA2G4B,PLA2G4C,PLA2G4D,PLA2G4E,PLA2G4F,PLA2G5	PLA2G10,PLA2G2A,PLA2G2D,PLA2G2E,PLA2G2F,PLA2G4A,PLA2G6	ADCY4,PRKCA
KEGG	VEGF signaling pathway	KEGG:04370	0.00302094	59	128	7	8161	PLA2G4A,PRKCA,PLA2G4B,PLA2G4C,PLA2G4D,PLA2G4E,PLA2G4F		PLA2G4C,PLA2G4D,PLA2G4E,PLA2G4F	PLA2G4A	PRKCA,PLA2G4B
